# Supplementary material for: Rare coral under the genomic microscope: timing and relationships among Hawaiian Montipora
Source: BMC Evol Biol. 2019 Jul 24;19:153. doi: 10.1186/s12862-019-1476-2 (PMC6657087; doi:10.1186/s12862-019-1476-2)
Supplement: Supplementary file 1 — S1. A. Species_list: Scleractinian corals used in the mitogenomic data set, accession numbers corresponding to the complete mitochondrial genomes retrieved from GenBank and to the newly sequenced 13 partial mitochondrial protein-coding genes of the 14 Montipora samples used in the mitogenomic analyses. List of Montipora samples used in the RADseq analyses. B. Sample_information: collected sample information regarding mitogenomic and genomic analyses (number of reads, reads length, mean depth coverage and standard deviation, percentage of the reference sequence). (XLSX 18 kb) [file 12862_2019_1476_MOESM1_ESM.xlsx]

## Sheet: A_Species_list
Table 1A. List of species, families and GeneBank accession numbers used in this study
Species	Family	GenBank acces. numbers
Astrangia sp.	Rhizangiidae	DQ643832
Orbicella franksi	Merulinidae	AP008975
Orbicella annularis	Merulinidae	AP008974
Orbicella faveolata	Merulinidae	AP008978
Madracis mirabilis	Pocilloporidae	EU400212
Pocillopora verrucosa	Pocilloporidae	Johnston et al., 2017
Pocillopora damicornis	Pocilloporidae	EU400213
Pocillopora eydoux	Pocilloporidae	EF526303
Pocillopora acuta	Pocilloporidae	Johnston et al., 2017
Seriatopora caliendrum	Pocilloporidae	EF633601
Seriatopora hystrix	Pocilloporidae	EF633600
Stylophora pistillata	Pocilloporidae	EU400214
Goniopora columna	Poritidae	JF825141
Porites cf. brighami	Poritidae	Forsman et al., 2017
Porites lobata	Poritidae	Forsman et al., 2017
Porites lobata	Poritidae	Forsman et al., 2017
Porites okinawensis	Poritidae	JF825142
Porites evermanni	Poritidae	Forsman et al., 2017
Porites rus	Poritidae	LN864762
Porites panamensis	Poritidae	KJ546638
Porites porites	Poritidae	DQ643837
Pavona clavus	Agariciidae	DQ643836
Astreopora myriophthalma	Acroporidae	KJ634272
Astreopora explanata	Acroporidae	KJ634269
Alveopora sp.	Poritidae	KJ634271
Montipora cactus	Acroporidae	AY903296
Anacropora matthai	Acroporidae	AY903295
Isopora palifera	Acroporidae	KJ634270
Isopora togianensis	Acroporidae	KJ634268
Acropora tenuis	Acroporidae	AF338425
Acropora yongei	Acroporidae	KF448534
Acropora aspera	Acroporidae	KF448532
Acropora muricata	Acroporidae	KF448529
Acropora hyacinthus	Acroporidae	KF448531
Acropora humilis	Acroporidae	KF448528
Acropora digitifera	Acroporidae	KF448535
Acropora florida	Acroporidae	KF448533
Acropora robusta	Acroporidae	KF448538
Acropora nasuta	Acroporidae	KF448536
Acropora divaricata	Acroporidae	KF448537
Acropora horrida	Acroporidae	KF448530
Metridium senile	Metridiidae	HG423143
Nematostella sp.	Edwardsiidae	DQ643835
Samples from this study used in mitogenomic analyses
Species	Code	Family	GenBank acces. Numbers
			atp6	atp8	cox1	cox2	cox3	cytb	ND1	ND2	ND3	ND4	ND4L	ND5	ND6
Montipora dilatata	Mdil12	Acroporidae	MK091527	MK091541	MK091555	MK091569	MK091583	MK091597	MK091611	MK091625	MK091695	MK091639	MK091653	MK091667	MK091681
Montipora dilatata	R6Mdil	Acroporidae	MK091529	MK091543	MK091557	MK091571	MK091585	MK091599	MK091613	MK091627	MK091697	MK091641	MK091655	MK091669	MK091683
Montipora flabellata	Mflab	Acroporidae	MK091528	MK091542	MK091556	MK091570	MK091584	MK091598	MK091612	MK091626	MK091696	MK091640	MK091654	MK091668	MK091682
Montipora cf. turgencens	R19turg	Acroporidae	MK091530	MK091544	MK091558	MK091572	MK091586	MK091600	MK091614	MK091628	MK091698	MK091642	MK091656	MK091670	MK091684
Montipora incrassata	L27incra	Acroporidae	MK091531	MK091545	MK091559	MK091573	MK091587	MK091601	MK091615	MK091629	MK091699	MK091643	MK091657	MK091671	MK091685
Montipora capitata (pooled)	MC_O_poolM	Acroporidae	MK091532	MK091546	MK091560	MK091574	MK091588	MK091602	MK091616	MK091630	MK091700	MK091644	MK091658	MK091672	MK091686
Montipora capitata (pooled)	MC_R_poolM	Acroporidae	MK091533	MK091547	MK091561	MK091575	MK091589	MK091603	MK091617	MK091631	MK091701	MK091645	MK091659	MK091673	MK091687
Montipora capitata	MC_RB1_RPB	Acroporidae	MK091534	MK091548	MK091562	MK091576	MK091590	MK091604	MK091618	MK091632	MK091702	MK091646	MK091660	MK091674	MK091688
Montipora capitata	MC_RB2_RB	Acroporidae	MK091535	MK091549	MK091563	MK091577	MK091591	MK091605	MK091619	MK091633	MK091703	MK091647	MK091661	MK091675	MK091689
Montipora capitata	MC_RB3_YOP	Acroporidae	MK091536	MK091550	MK091564	MK091578	MK091592	MK091606	MK091620	MK091634	MK091704	MK091648	MK091662	MK091676	MK091690
Montipora capitata	MC_RB4YOWB	Acroporidae	MK091537	MK091551	MK091565	MK091579	MK091593	MK091607	MK091621	MK091635	MK091705	MK091649	MK091663	MK091677	MK091691
Montipora capitata	MC_RB_5YOB	Acroporidae	MK091538	MK091552	MK091566	MK091580	MK091594	MK091608	MK091622	MK091636	MK091706	MK091650	MK091664	MK091678	MK091692
Montipora patula	R20patu	Acroporidae	MK091539	MK091553	MK091567	MK091581	MK091595	MK091609	MK091623	MK091637	MK091707	MK091651	MK091665	MK091679	MK091693
Montipora verrilli	L46verr	Acroporidae	MK091540	MK091554	MK091568	MK091582	MK091596	MK091610	MK091624	MK091638	MK091708	MK091652	MK091666	MK091680	MK091694
Samples from this study used in RADseq analyses
Species	Code	Family	Sample location		NCBI accession numbers
Montipora dilatata	Mdil12	Acroporidae	Kaneohe Bay, Hawaii		SAMN12282847
Montipora dilatata	R6Mdil	Acroporidae	Kaneohe Bay, Hawaii		SAMN12282848
Montipora flabellata	Mflab	Acroporidae	Kaneohe Bay, Hawaii		SAMN12282849
Montipora cf. turgencens	L26turg	Acroporidae	Kure Atoll, NWHI*		SAMN12282850
Montipora cf. turgencens	R19turg	Acroporidae	Kure Atoll, NWHI*		SAMN12282851
Montipora incrassata	L27incra	Acroporidae	French Frigate Shoals, NWHI*		SAMN12282852
Montipora capitata	MC_mCAP	Acroporidae	Kaneohe Bay, Hawaii		SAMN12282846
Montipora capitata (pooled)	MC_O_poolM	Acroporidae	Kaneohe Bay, Hawaii		SAMN12282853
Montipora capitata (pooled)	MC_R_poolM	Acroporidae	Kaneohe Bay, Hawaii		SAMN12282854
Montipora capitata	MC_RB1_RPB	Acroporidae	Kaneohe Bay, Hawaii		SAMN12282855
Montipora capitata	MC_RB2_RB	Acroporidae	Kaneohe Bay, Hawaii		SAMN12282856
Montipora capitata	MC_RB3_YOP	Acroporidae	Kaneohe Bay, Hawaii		SAMN12282857
Montipora capitata	MC_RB4YOWB	Acroporidae	Kaneohe Bay, Hawaii		SAMN12282858
Montipora capitata	MC_RB_5YOB	Acroporidae	Kaneohe Bay, Hawaii		SAMN12282859
Montipora patula	R20patu	Acroporidae	Nihoa, NWHI*		SAMN12282860
Montipora verrilli	L46verr	Acroporidae	French Frigate Shoals, NWHI*		SAMN12282861
*NWHI - North-western Hawaiian Islands
Forsman, Z. H., I. S. S. Knapp, K. Tisthammer, D. A. R. Eaton, M. Belcaid, and R. J. Toonen. 2017. Coral hybridization or phenotypic variation? Genomic data reveal gene flow between Porites lobata and P. compressa. Mol. Phylog. Evol. 111:132-148.
Johnston, E. C., Z. H. Forsman, J.-F. Flot, S. Schmidt-Roach, J. H. Pinzón, I. S. S. Knapp, and R. J. Toonen. 2017. A genomic glance through the fog of plasticity and diversification in Pocillopora. Sci. Rep. 7:5991.

## Sheet: B_Sample_information
Table 1B. Collected sample information regarding mitogenomic and genomic (RADseq) data.
Species	Code		mitochondrial genomes					RADseq data
		T_reads	length	reads	avcov	SD	refseq	N_sites	M_depth
Montipora dilatata	Mdil12	1.57539e+06	300	3301	24.6232	53.3	0.981	946991	40.7585
Montipora dilatata	R6Mdil	635822	300	3384	22.0336	45.1	1	946990	15.9444
Montipora flabellata	Mflab	1.68375e+06	300	2792	22.2431	56.3	0.999	946992	36.44
Montipora cf. turgencens	L26turg	294627	300	2753	N/A	66.9	N/A	946986	8.53743
Montipora cf. turgencens	R19turg	495062	300	4532	27.5994	13.3	1	946794	5.44515
Montipora incrassata	L27incra	645354	300	8602	56.8217	166.8	0.958	946983	12.8952
Montipora capitata	MC_mCAP	1872537	300	3828	N/A	79.5	N/A	946997	32.429
Montipora capitata (pooled)	MC_O_poolM	1.05327e+06	300	10893	183.22	86.3	1	946468	11.3415
Montipora capitata (pooled)	MC_R_poolM	1.04144e+06	300	10631	178.865	99.5	1	946518	13.8099
Montipora capitata	MC_RB1_RPB	1.14448e+06	300	3575	59.7677	33.7	0.996	946885	6.59068
Montipora capitata	MC_RB2_RB	1167670	300	1280	21.2613	12.4	0.994	946927	9.91044
Montipora capitata	MC_RB3_YOP	1.22942e+06	300	7824	130.635	107.6	1	946950	11.3355
Montipora capitata	MC_RB4YOWB	1.33973e+06	300	2379	39.7155	24.4	0.999	946940	10.8531
Montipora capitata	MC_RB_5YOB	987491	300	3309	55.1961	41.7	0.999	946932	9.07135
Montipora patula	R20patu	336858	300	2181	13.976	36.2	0.844	946845	2.28137
Montipora verrilli	L46verr	957874	300	2070	13.1309	41.2	0.748	946988	22.3753
	Mean	1.0288e+06	300	4583.38	60.6492	60.2625	97	946887	15.6262
Abbreviations:
T_reads - total number of trimmed reads.
Avcov - mean coverage.
SD - standard deviation
refseq - % of the reference sequence (Montipora cactus, mitochondrial genomes; Montipora capitata, RADseq data)
N_sites - number of sites
M_depth - mean depth coverage
N/A, not applicable (not used in the analysis)
